# Supplementary material for: Reversible intracellular acidification and depletion of NTPs provide a potential physiological origin for centuries of dormancy in an Antarctic freshwater copepod
Source: Sci Rep. 2023 Aug 15;13:13243. doi: 10.1038/s41598-023-40180-y (PMC10427605; doi:10.1038/s41598-023-40180-y)
Supplement: Supplementary file 1 — Supplementary Table 1. [file 41598_2023_40180_MOESM1_ESM.xlsx]

## Sheet: Fig 1B
standard curve generation (after hurricane-2020)
pH	ppm	(0 ppm reference is 85% H3PO4
8.93	3.08731
8.15	2.95037
7.84	2.83378
7.51	2.56123
7.33	2.35553
7.17	2.13148
6.97	1.9197
6.84	1.70627
6.65	1.47803
6.35	1.2816
5.01	0.8255

## Sheet: Fig 4.
							Treatment	NMR Peak (see Fig. 1)	Normalized Integration (area under individual peak/total area under all peaks*100)
Replicate	time period	ppm of predominant pHi peak	pH of predominant peak		time period	ave pH	2-14 h Aerobic	a+b	45.74
1	1	2.48	7.35		1	7.53	2-14 h Aerobic	a+b	51.49
1	3	2.38	7.26		2	7.76	2-14 h Aerobic	a+b	44.81
1	4	3.17	>8.35		3	7.22	2-14 h Aerobic	a+b	52.53
2	1	2.56	7.43		4	>8.35	2-14 h Aerobic	c+d	12.98
2	3	2.42	7.29		5	>8.35	2-14 h Aerobic	c+d	14.73
2	4	3	>8.35		6	8.06	2-14 h Aerobic	c+d	11.85
2	5	3.07	>8.35				2-14 h Aerobic	c+d	15.12
2	6	2.91	8				2-14 h Aerobic	e	1.06
3	1	2.7	7.6				2-14 h Aerobic	e	1.82
3	3	2.21	7.11				2-14 h Aerobic	e	1.83
3	4	3.11	>8.35				2-14 h Aerobic	e	0.23
3	5	3.15	>8.35				2-14 h Aerobic	f	16.55
3	6	2.95	8.12				2-14 h Aerobic	f	11.04
4	1	2.78	7.72				2-14 h Aerobic	f	15.59
4	2	2.8	7.76				2-14 h Aerobic	f	12.57
							2-14 h Aerobic	g	20.32
							2-14 h Aerobic	g	14.43
							2-14 h Aerobic	g	21.22
							2-14 h Aerobic	g	15
							2-14 h Aerobic	h	3.35
							2-14 h Aerobic	h	6.49
							2-14 h Aerobic	h	4.71
							2-14 h Aerobic	h	4.55
							13-week Anoxic	a+b	62.77
							13-week Anoxic	a+b	63.45
							13-week Anoxic	a+b	54.38
							13-week Anoxic	c+d	13.56
							13-week Anoxic	c+d	13.16
							13-week Anoxic	c+d	12
							13-week Anoxic	e	-1.32
							13-week Anoxic	e	-1.37
							13-week Anoxic	e	0.01
							13-week Anoxic	f	16.39
							13-week Anoxic	f	10.19
							13-week Anoxic	f	16.63
							13-week Anoxic	g	8.3
							13-week Anoxic	g	15.72
							13-week Anoxic	g	16.7
							13-week Anoxic	h	0.29
							13-week Anoxic	h	-1.16
							13-week Anoxic	h	0.27
							2-14 h Aerobic Recovery	a+b	50.66
							2-14 h Aerobic Recovery	a+b	42.2
							2-14 h Aerobic Recovery	a+b	37.37
							2-14 h Aerobic Recovery	c+d	13.79
							2-14 h Aerobic Recovery	c+d	13.63
							2-14 h Aerobic Recovery	c+d	9.04
							2-14 h Aerobic Recovery	e	0.58
							2-14 h Aerobic Recovery	e	-0.38
							2-14 h Aerobic Recovery	e	0.88
							2-14 h Aerobic Recovery	f	15.05
							2-14 h Aerobic Recovery	f	20.36
							2-14 h Aerobic Recovery	f	20.78
							2-14 h Aerobic Recovery	g	16.8
							2-14 h Aerobic Recovery	g	15.7
							2-14 h Aerobic Recovery	g	22.49
							2-14 h Aerobic Recovery	h	3.12
							2-14 h Aerobic Recovery	h	8.48
							2-14 h Aerobic Recovery	h	9.44

## Sheet: Post-NMR Development Data
	Developmental Stage (Values in % of total embryos in plate)
Values in % of total plated embryos	ED (early development)						ID (intermediate development)						PN (pre-nauplius)						Early Emergence ED						White EE						White ALL						Successful Hatch
Time (Days)	Rep 1	Rep 2	Rep 3	ave	std dev	std error	Rep 1	Rep 2	Rep 3	ave	std dev	std error	Rep 1	Rep 2	Rep 3	ave	std dev	std error	Rep 1	Rep 2	Rep 3	ave	std dev	std error	Rep 1	Rep 2	Rep 3	ave	std dev	std error	Rep 1	Rep 2	Rep 3	ave	std dev	std error	Rep 1	Rep 2	Rep 3	ave	std dev	std error
0	81.53	84.24	83.17	82.98	1.37	0.79	18.12	14.47	16.51	16.37	1.83	1.06	0.35	0.32	0.32	0.33	0.02	0.01	0	0	0	0	0	0	0	0	0	0	0	0	0	0	0	0	0	0	0	0	0	0	0	0
1	80.49	83.92	81.9	82.11	1.73	1	19.16	14.47	17.14	16.93	2.35	1.36	0.35	0.32	0	0.22	0.19	0.11	0	0	0	0	0	0	0	0	0	0	0	0	0	0	0.32	0.11	0.18	0.11	0	0	0.32	0.11	0.18	0.11
7	78.05	73.31	77.78	76.38	2.66	1.54	20.91	21.54	20.63	21.03	0.47	0.27	0.35	1.93	0.63	0.97	0.84	0.49	0	0.32	0	0.11	0.19	0.11	0	0	0	0	0	0	0.7	0.96	0.32	0.66	0.33	0.19	0	0	0.32	0.11	0.18	0.11
14	71.08	64.63	54.92	63.54	8.13	4.7	15.33	15.43	14.92	15.23	0.27	0.16	7.32	14.79	26.35	16.15	9.59	5.54	0	0.32	0	0.11	0.19	0.11	0	0	0	0	0	0	6.27	2.25	2.54	3.69	2.24	1.29	0	0	0.32	0.11	0.18	0.11
21	45.99	51.77	34.92	44.23	8.56	4.94	11.5	13.83	13.33	12.89	1.23	0.71	24.74	18.97	33.02	25.58	7.06	4.08	0	0	0	0	0	0	0	0.32	0	0.11	0.19	0.11	15.68	6.43	5.08	9.06	5.77	3.33	2.09	5.79	12.7	6.86	5.38	3.11
28	40.42	38.26	34.92	37.87	2.77	1.6	9.41	12.22	13.33	11.65	2.02	1.17	26.48	26.37	30.16	27.67	2.16	1.25	0	0	0	0	0	0	0	0.32	0	0.11	0.19	0.11	17.07	8.04	5.08	10.06	6.25	3.61	6.62	10.93	15.56	11.04	4.47	2.58
30	37.98		34.6	36.29	2.39	1.38	8.71		13.33	11.02	3.27	1.89	28.22		26.35	27.29	1.32	0.76	0		0	0	0	0	0		0	0	0	0	17.42		5.4	11.41	8.5	4.91	7.32		19.37	13.34	8.52	4.92
